# Supplementary material for: Measles Virus-Based Vaccine Expressing Membrane-Anchored Spike of SARS-CoV-2 Inducing Efficacious Systemic and Mucosal Humoral Immunity in Hamsters
Source: Viruses. 2024 Apr 3;16(4):559. doi: 10.3390/v16040559 (PMC11054861; doi:10.3390/v16040559)
Supplement: Supplementary file 1 [file viruses-16-00559-s001.zip]

Archive with 1 entries (1 files):
- viruses-2929163-supplementary.pdf
